# Supplementary material for: Fetal Growth Associated with Maternal Rheumatoid Arthritis and Juvenile Idiopathic Arthritis
Source: Healthcare (Basel). 2024 Nov 28;12(23):2390. doi: 10.3390/healthcare12232390 (PMC11641325; doi:10.3390/healthcare12232390)
Supplement: Supplementary file 1 [file healthcare-12-02390-s001.zip]

Archive with 1 entries (1 files):
- healthcare-3300365-supplementary.pdf
